# Supplementary material for: Highly Stretchable Graphene Scrolls Transistors for Self-Powered Tribotronic Non-Mechanosensation Application
Source: Nanomaterials (Basel). 2023 Jan 28;13(3):528. doi: 10.3390/nano13030528 (PMC9920215; doi:10.3390/nano13030528)
Supplement: Supplementary file 1 [file nanomaterials-13-00528-s001.zip]

Archive with 1 entries (1 files):
- nanomaterials-1755578-supplementary.pdf
